# Supplementary material for: A phosphoinositide hub connects CLE peptide signaling and polar auxin efflux regulation
Source: Nat Commun. 2023 Jan 26;14:423. doi: 10.1038/s41467-023-36200-0 (PMC9879999; doi:10.1038/s41467-023-36200-0)
Supplement: Supplementary file 3 — Source Data [file 41467_2023_36200_MOESM3_ESM.xlsx]

## Sheet: Fig. 1f
	% co-localization with KN
cell division stage:	PIN1	BRX	PAX	PIP5K1
Stage3	100 (n=6)	0 (n=21)	0 (n=11)	33 (n=6)
Stage4	100 (n=8)	29 (n=76)	24 (n=55)	76 (n=29)
Stage5	100 (n=13)	55 (n=112)	51 (n=108)	80 (n=30)

## Sheet: Fig. 1i
	PPSE PIN pattern upon PID induction, %
	donuts	pancakes	apolar
0h	79 (n=156)	21 (n=42)	0
4h	31 (n=65)	8 (n=17)	61 (n=129)
8h	24 (n=72)	14 (n=41)	62 (n=184)

## Sheet: Fig. 1j
root growth 48h after PID induction, cm
wildtype mock	wildtype estradiol	ind. PID mock	ind. PID estradiol
1.22	0.954	1.087	0.732
0.921	0.89	1.075	0.641
1.027	1.076	0.966	0.458
0.935	1.076	0.955	0.266
0.889	1.02	0.772	0.709
0.961	1.199	0.961	0.778
0.97	0.861	0.633	0.693
0.994	1.243	0.893	0.736
1.431	1.113	1.068	0.641
1.045	0.817	1.249	0.827
1.537	0.951	0.907	0.728
1.132	0.83	1.159	0.878
1.174	1.004	1.197	0.903
0.725	1.118	1.093	0.757
1.037	0.994	1.179	0.788
1.143	1.104	1.181	0.729
1.162	1.043	1.266	0.821
0.867	1.159	1.614	0.839
1.188	1.23	0.848	0.816
1.081	0.926	1.037	0.765
1.015	0.878	1.065	0.67
0.837	1.176	1.032	0.776
1.179	1.137	1.042	0.834
1.409	1.089	1.062	0.824
0.685	0.973	1.11	0.74
1.373	1.023	1.114	0.839
1.179	0.766	1.258	0.608
1.205	1.067	0.784	0.748
1.076	1.211	1.236	0.738
1.177	1.348	0.958	0.951
0.803	0.974	0.743	0.92
1.078	1.213	0.834	0.776
1.2	1.217	1.111	0.672
0.92	1.216	1.044	0.805
1.395	0.849	1.114	0.43
0.875		0.971	0.867
1.023		0.961	0.624
1.044		1.14	0.43
1.265		0.958	0.537
0.939		0.845	0.911
1.469		1.257	0.951
1.08		1.198	0.86
1.432		1.11	0.566
		0.935	0.741
		1.324	0.827
		0.788

## Sheet: Fig. 2e
signal intesity, % (w/ respect to average of PIP5K1=100%)
PIP5K1	iPIP5K1
64.22	437.237
68.708	272.221
33.1739	336.399
99.826	256.551
92.6268	247.456
108.844	340.37
55.2219	361.346
77.7167	169.858
113.545	233.722
111.358	338.709
138.445	322.427
191.337	301.606
150.261	339.368
94.8368	346.807
	283.987
	270.918

## Sheet: Fig. 2f
PAX signal intensity, % (w/ respect to average in PIP5K1=100%)
PIP5K1	pip5k	iPIP5K1
81.9929	26.6689	89.7011
85.0093	45.6818	71.5836
119.109	39.7425	55.6041
103.899	53.936	36.4635
74.0342	22.1717	87.5446
128.146	8.94607	57.7164
75.8915	5.26313	86.4531
88.2796	17.2119	61.106
146.468	52.6501	71.7885
118.133	56.7199
78.1927
110.832

## Sheet: Fig. 2g
BRX signal intensity, % (w/ respect to average in PIP5K1=100%)
PIP5K1	pip5k	iPIP5K1
45.3237	4.65283	66.6624
104.363	8.37886	74.5772
69.114	13.2382	101.705
124.121	35.9353	51.1549
125.739	66.4205	92.9863
148.09	5.27442	109.256
125.263	47.3923	112.014
93.2124	43.829	83.7646
74.86	32.3895	105.456
148.135	32.4353	107.286
120.57	16.9612	40.6426
75.1232	30.7065	134.593
69.1588	106.533	85.7106
129.273		49.0032
115.883		88.2574
		75.6752

## Sheet: Fig. 2h
signal intensity ratio
BRX/PIP5K1	BRX/iPIP5K1	PAX/PIP5K1	PAX/iPIP5K1
1.06932	1.09839	2.85601	0.586734
13.434	1.41	2.33915	0.157055
8.31568	3.08853	8.91928	0.126309
10.4127	1.25708	4.09311	0.225625
13.2165	2.99623	2.66343	0.157399
9.51352	3.64989	11.0842	0.41041
13.954	2.72051	2.12302	0.206642
7.96301	3.23804	9.5592	0.45144
10.785	4.07667	3.13389
8.95062	3.72995	4.93786
4.48582	2.61847
2.9881	1.04203
7.11214	3.68903
10.1012	2.08782
	1.16806
	2.56911
	2.30912

## Sheet: Fig. 2 i
	PPSE defects, % of strands
	no gaps	gaps
pip5k	49 (n=26)	51 (n=27)
PIP5K1 in pip5k	97 (n=29)	3 (n=1)
iPIP5K in pip5k #1	76 (n=19)	24 (n=6)
iPIP5K in pip5k #2	81 (n=13)	19 (n=3)
iPIP5K in pip5k #3	79 (n=38)	21 (n=10)

## Sheet: Fig. 2j
	PPSE PIN pattern, %
	donuts	pancakes
pip5k	42 (n=41)	58 (n=56)
PIP5K in pip5k	66 (n=148)	34 (n=78)
iPIP5K in pip5k	44 (n=64)	56 (n=81)

## Sheet: Fig. 3e
	PPSE PIN pattern, %
	donuts	pancakes
wildtype	80 (n=199)	20 (n=50)
brx	37 (n=56)	63 (n=97)
brx bam3	69 (n=117)	31 (n=53)
brx cle45	64 (n=90)	36 (n=51)

[truncated: 31 more sheets: Fig. 3f, Fig. 3k, Fig. 3l, Fig. 3m, Fig. 3n, Fig. 3o, Fig. 4a, Fig. 4b, Fig. 4c, Fig. 4d, Fig. 4e, Fig. 4f, Fig. 4g, Fig. 4h, Fig. 5g, Fig. 5h, Fig. 5i, Fig. 5l, Supplementary Fig. 1d, Supplementary Fig. 1e …]
